# Supplementary material for: Physicochemical, Rheological, and Nutritional Quality of Artisanal Fermented Milk Beverages with Cupuassu (Theobroma grandiflorum) Pulp and Flour
Source: Foods. 2023 May 31;12(11):2217. doi: 10.3390/foods12112217 (PMC10253220; doi:10.3390/foods12112217)
Supplement: Supplementary file 1 [file foods-12-02217-s001.zip]

Archive with 1 entries (1 files):
- foods-2397047-supplementary.pdf
